# Supplementary material for: Effect of the anti-parasitic compounds pyrvinium pamoate and artemisinin in enzymatic and culture assays: Data on the search for new anti-echinococcal drugs
Source: Data Brief. 2020 Dec 9;34:106629. doi: 10.1016/j.dib.2020.106629 (PMC7753922; doi:10.1016/j.dib.2020.106629)
Supplement: Supplementary file 1 [file mmc1.xlsx]

## Sheet: Sheet1
			Fig. 1 Supplementary
Under aerobic					Day 0			Day 1			Day2			Day3			Day4			Day5			Day6			Day7
Control (no treatment)			Viability(%)		100	99	99	100	100	99	100	99	98	97	97	97	96	97	96	95	97	98	96	96	97	98	98	98
			± standard deviation		99±0.5			99±0.5			99±1.0			97±0			96±0.5			96±1.5			96±0.5			98±0
Atovaquone (ATV) 50μM			Viability(%)		100	98	100	99	99	100	88	85	85	60	55	66	30	17	25	7	8.8	7.4	2.3	0.5	4	0	0	0
			± standard deviation		99±1.1			99±0.5			86±1.7			60±5.5			24±6.5			7.7±0.9			2.2±1.7			0
Praziquantel 50μM			Viability(%)		100	100	98	100	99	99	99	96	98	95	98	97	97	99	95	95	95	96	93	96	92	95	95	95
			± standard deviation		99±1.1			99±0.5			97±1.5			96±1.5			97±2.0			95±0.5			93±2.0			94±1.1
Praziquantel 50μM and ATV 50μM			Viability(%)		98	99	100	98	99	96	13	6.7	11	0	0	0	0	0	0	0	0	0	0	0	0	0	0	0
			± standard deviation		99±0.6			97±1.5			10±3.2			0			0			0			0			0
Artemisinin 50μM			Viability(%)		100	100	98	100	100	100	99	99	99	97	98	96	96	97	97	94	94	96	94	95	97	91	93	91
			± standard deviation		99±1.1			100±0			99±0			97			97±1.0			94±1.1			95±1.5			91±1.1
Artemisinin 50μM and ATV 50μM			Viability(%)		100	99	100	100	98	98	72	59	58	34	29	36	7.8	6.7	4.6	6	4.6	3.7	0.5	1.7	0.9	0	0	0
			± standard deviation		99±0.5			98±1.1			63±7.8			33±3.6			6.3±1.6			4.7±1.1			1.0±0.6			0
Rotenone 50μM			Viability(%)		98	100	97	100	96	98	70	72	76	30	13	34	2.6	1.5	1.8	0.5	0.4	1.3	0	0	0	0	0	0
			± standard deviation		98±1.5			98±2.0			72±3.0			25±11			1.9±0.5			0.7±0.4			0			0
Pyrvinium pamoate 50μM			Viability(%)		100	100	100	82	90	85	72	81	82	21	60	58	8	21	22	8	6	8	0	0	0	0	0	0
			± standard deviation		100			85±4.0			78±5.5			46±21			17±7.8			7.3±1.1			0			0
Under anaerobic					Day 0			Day 1			Day2			Day3			Day4			Day5			Day6			Day7
Control (no treatment)			Viability(%)		100	100	98	98	100	98	98	99	98	99	99	99	98	98	100	98	99	97	98	98	98	98	98	95
			± standard deviation		99±1.1			98±1.1			98±0.5			99±0			98±1.1			98±1.0			98±0			97±1.7
Atovaquone (ATV) 50μM			Viability(%)		100	99	100	97	100	100	94	98	98	96	98	98	98	95	98	94	95	94	90	95	94	92	89	90
			± standard deviation		100±0.5			99±1.7			96±2.3			97±1.1			97±1.7			94±0.5			93±2.6			90±1.5
Praziquantel 50μM			Viability(%)		100	100	98	100	100	99	98	96	98	98	98	97	96	97	95	95	96	96	93	94	91	90	86	89
			± standard deviation		99±1.1			99±0.5			97±1.1			97±0.5			96±1.0			95±0.5			92±1.5			88±2.0
Praziquantel 50μM and ATV 50μM			Viability(%)		100	98	100	97	100	97	93	93	92	89	88	85	89	81	89	84	87	91	86	81	85	90	86	89
			± standard deviation		99±1.1			98±1.7			92±0.5			87±2.0			86±4.6			87±3.5			84±2.6			88±2.0
Artemisinin 50μM			Viability(%)		100	98	100	100	100	100	99	99	99	97	98	96	96	97	97	94	94	96	94	95	97	91	93	91
			± standard deviation		99±1.1			100±0			99±0			97±1.0			96±0.5			94±1.1			95±1.5			91±1.1
Artemisinin 50μM and ATV 50μM			Viability(%)		100	100	100	100	96	99	97	95	97	98	96	94	90	90	86	86	83	84	90	78	80	73	79	83
			± standard deviation		100±0			98±2.0			96±1.1			96±2.0			88±2.3			84±1.5			82±6.4			78±5.0
Rotenone 50μM			Viability(%)		100	100	100	88	87	86	62	60	71	45	47	44	15	26	17	5	8	4	0	0	0	0	0	0
			± standard deviation		100±0			87±1.0			64±5.8			45±1.5			19±5.8			5.6±2.0			0			0
Pyrvinium pamoate 50μM			Viability(%)		100	100	100	90	92	91	70	80	83	71	66	68	55	52	55	25	28	35	24	29	23	5	7	3
			± standard deviation		100±0			91±1.0			77±6.8			68±2.5			54±1.7			29±5.1			25±3.2			5±2.0
